# Supplementary material for: A qualitative study of food sociality in three provinces of South China: social functions of food and dietary behavior
Source: Front Nutr. 2023 Oct 23;10:1058764. doi: 10.3389/fnut.2023.1058764 (PMC10626536; doi:10.3389/fnut.2023.1058764)
Supplement: Supplementary file 1 [file Table_1.xlsx]

## Sheet: Sheet1
Supplementary Table 1 Semi-open interview outline
1 Characteristics of traditional food culture [Food experts]
1.1 Local ingredients resources
1.1.1 Representative special foods?
1.1.2 Source of ingredients ( difference in planting/colonization/processing/local/foreign/seasonal)
1.2 Processing and cooking of a traditional local diet
1.2.1 Common cooking methods of traditional dishes?
1.2.2 Which cuisine you belong to?
2 Characteristic agricultural products according to local conditions [Agricultural experts]
2.1 Characteristic planted agricultural products
2.1.1 Special planting types of agricultural products
2.1.2 Reasons and conditions of planting (history, yield, season)?
2.2 Characteristic-raised agricultural products
2.2.1 Special breeding types of agricultural products
2.2.2 Reasons and conditions of breeding (history, yield)
3 Local drinking culture[Food and Sociology experts]
3.1 Tea culture
3.1.1 The name, variety and source of local tea?
3.1.2 What is the combination, rate and body consumption of local tea?
3.2 Alcohol culture
3.2.1 The name, variety and source of local wine?
3.2.2 The occasion, frequency and overall consumption of alcohol?
4 Diet regimen[Nutrition expert]
4.1 Traditional folk theory
4.1.1 What are the local folk health recipes? Please list some representative ones？
4.1.2 Are there any dietary taboos in the local area?
4.2 Modern health concept
4.2.1 Have traditional health preserving recipes and dietary taboos changed under the influence of modern nutrition?
4.2.2 Their concrete embodiment?
5 Festivals and folk customs
5.1 Special diet for the festival
5.1.1 Are there any special dietary traditions in local festivals such as Spring Festival, Dragon Boat Festival and Mid Autumn Festival?
5.1.2 What are the representative daily foods?
5.2 The characteristics of the folk custom feast
5.2.1 Dietary characteristics of local folk festivals such as weddings and funerals?
5.2.2 Are there any other important folk customs in diet?
6 Dietary changes and health[Nutrition expert]
6.1 Dietary pattern
6.1.1 How many meals a day do local villagers have? Which meal is the heaviest?
6.1.2 How does fast food culture affect the local traditional diet?
6.1.3 Has the local traditional dietary structure changed? Since when did it change? Whether it has an impact on health?
6.2 Table civilization
6.2.1 What about the use of the serving of individual dishes and the reasons for hindering the promotion? And what about your suggestions?
6.2.2 What about the use of serving chopsticks and spoons, and the reasons for hindering the promotion? And what about your suggestions?
6.2.3 What are the measures to eliminate waste?
6.3suggestions
6.3.1 In general, what is your evaluation of the local food culture? How should it be carried forward?
6.3.2 What suggestions do you have for the impact of traditional diet culture on health?
