# Supplementary material for: A qualitative study of food sociality in three provinces of South China: social functions of food and dietary behavior
Source: Front Nutr. 2023 Oct 23;10:1058764. doi: 10.3389/fnut.2023.1058764 (PMC10626536; doi:10.3389/fnut.2023.1058764)
Supplement: Supplementary file 2 [file Table_2.xlsx]

## Sheet: Sheet1
Supplementary Table 2
English name	中文名称
Hainan Rice Noodles	海南粉
Liuzhou River Snail Rice Noodles	螺蛳粉
Rice Rolls	肠粉
Dimsum	早茶
Afternoon Tea	老爸茶
Wealthy Shrimp	富贵虾
New Year Cake	年糕
Jishiteng Dessert	鸡屎藤饼
Cantonese	广东人
Quanzhou Procypris Mera	全州禾花鱼
Quanzhou Duck in Vinegar Blood	全州醋血鸭
Steamed Sliced Pork with Lipu Taro	荔浦芋头扣肉
Wenchang Chicken	文昌鸡
Jiaji Duck	嘉积鸭
Hele Crab	和乐蟹
Dongshan Goat	东山羊
Small Yellow Cattle	小黄牛
Hainan Vegetarian Pot	海南斋菜煲
Salted Dried Fish	咸鱼干
Huangliu Old Duck	黄流老鸭
Lingao Roast Suckling Pig	临高烤乳猪
Shishan Goat Hot Pot	石山羊火锅
Raw Betel Nut	生槟榔
Coconut Chicken	椰子鸡
Coconut Rice	椰子饭
Coconut Boat	椰子船
Hainan Chicken Rice	海南鸡饭
Braised Dongpo Pork	东坡肘子
Zongzi	粽子
Dragon Boat Festival	端午节
Realgar Wine	雄黄酒
Mid-autumn Festival	中秋节
Moon Cakes	月饼
Glue Pudding	汤圆
Reunion together	团团圆圆
Cantonese style dish	粤菜
Chaozhou’s Casserole Porridge	潮州砂锅粥
Hakka Sampan Porridge	客家艇仔粥
Congee with Sweet Potato Congee	番薯粥
Cantonese Style Dumplings	咸肉粽
Guilin Rice Noodles	桂林米粉
Zhuang Five-color Glutinous rice	壮族五色糯米饭
Hainan Chicken Rice	文昌鸡饭
Chinese Pudding	八宝饭
Bamboo Rice	竹筒饭
Danzhou Rice Rotten	儋州米烂
Jin Dui	煎堆
Qingbuliang,	清补凉
Yiba	薏粑
Hainan Ding An Black Pig Zongzi	海南定安黑猪粽
Three-color Rice	三色饭
Five-color Rice	五色饭
Seven-color Rice	七色饭
Li nationality	黎族
March The Third	三月三
The Mountain Orcid Wine	山兰酒
Rice Wine	米酒
Meat Wine	肉酒
Clery	芹菜
Lettuce	生菜
Tomb Sweeping Day	清明节
Steamed Bread	馒头
Rolls	花卷
Fried Dough Sticks	油条
Fried Wheat Cakes	油炸糕
Hainan Public Holidays	海南公期
Red Dates	枣
Peanuts	花生
Longan	桂圆
Lotus Seeds	莲子
Having babies as soon as possible	早生贵子
Ancestor Worships	祭祖
Unite family ties and connect with the past	凝聚亲情，勾连过往
Techo	大盘杂煮
New Year’s Eve	除夕夜
Drinking Ceremony	乡饮酒礼
